# Supplementary material for: Total Synthesis of 6-Deoxydihydrokalafungin, a Key Biosynthetic Precursor of Actinorhodin, and Its Epimer
Source: Molecules. 2021 Oct 22;26(21):6397. doi: 10.3390/molecules26216397 (PMC8587838; doi:10.3390/molecules26216397)
Supplement: Supplementary file 1 [file molecules-26-06397-s001.zip]

Archive with 1 entries (1 files):
- molecules-1421515-supplementary.pdf
